# Supplementary material for: Co-Encapsulation of Fisetin and Cisplatin into Liposomes for Glioma Therapy: From Formulation to Cell Evaluation
Source: Pharmaceutics. 2021 Jun 26;13(7):970. doi: 10.3390/pharmaceutics13070970 (PMC8309049; doi:10.3390/pharmaceutics13070970)
Supplement: Supplementary file 1 [file pharmaceutics-13-00970-s001.zip]

Archive with 1 entries (1 files):
- pharmaceutics-1258923-supplementary.pdf
